# Supplementary material for: Role of UeMsb2 in Filamentous Growth and Pathogenicity of Ustilago esculenta
Source: J Fungi (Basel). 2024 Nov 25;10(12):818. doi: 10.3390/jof10120818 (PMC11677758; doi:10.3390/jof10120818)
Supplement: Supplementary file 1 [file jof-10-00818-s001.zip]

Archive with 8 entries (7 files):
- jof-3324815-supplementary/
- jof-3324815-supplementary/Figure S1.pdf
- jof-3324815-supplementary/Figure S2.pdf
- jof-3324815-supplementary/Figure S3.pdf
- jof-3324815-supplementary/Figure S4.pdf
- jof-3324815-supplementary/Figure S5.pdf
- jof-3324815-supplementary/Figure S6.pdf
- jof-3324815-supplementary/Table S1.xlsx
