# Supplementary material for: Role of UeMsb2 in Filamentous Growth and Pathogenicity of Ustilago esculenta
Source: J Fungi (Basel). 2024 Nov 25;10(12):818. doi: 10.3390/jof10120818 (PMC11677758; doi:10.3390/jof10120818)
Supplement: Supplementary file 1 [file jof-10-00818-s001.zip › jof-3324815-supplementary/Table S1.xlsx]

## Sheet: Sheet1
Table S1. Primers used in this study.
Primer	Sequence (5’→ 3')	Purpose
UeMsb2-gF1	CAATCCGCAACTCCCTTCAC	Clone
UeMsb2-gR1	ACCGTAAGAGCTTTGCGTCC
UeMsb2-gF2	GTGTCGCAAACAAACGGACC
UeMsb2-gR2	CCGTCTACGCTAGACCTTGG
UeMsb2-cF	GTTGATCGTCTTCGTATTCC
UeMsb2-cR	TCAAAGGAGTACCGAATTGC
UeMsb2-eGFP-F	acaacatcatccacgggatccATGGTCTCGTTTCAGCCTTGC	expression Vector construction
UeMsb2-eGFP-R	ttcctgcagcccgggggatccAAGGAGTACCGAATTGCCGAT
pUMa932-F	GACGTTCCAATAAAGGGCGC
pUMa932-R	CCCAATACGCAAACCGCCTC
△UeMsb2::UeMsb2-F	aggtcgaaattcgagctcgcTTACGCCAGCTTGCATGCCT	complementation vector construction
△UeMsb2::UeMsb2-R	tcctcgcccttgctcaccatAAGGAGTACCGAATTGCCGA
UeMsb2-UF	agtgaattcgagctcggtACTACGTCCGCTTTGCTTTTCG	Deletion vector construction
UeMsb2-UR	ctagaggatccccgggtaccGTCGTAGATGGTAAATGAGG
UeMsb2-DF	acctgcaggcatgcaagcttGTAACGGAATTCTTATCCTG
UeMsb2-DR	tgaccatgattacgccaagcttCATCTCGTGCCAGTCTTC
hyg-F	TGGCCGAACGTGGTAACTAC
hyg-R	CTCAGGCCTCATGTTTGACA
hyg-3	GGATGCCTCCGCTCGAAGTA
hyg-4	CGTTGCAAGACCTGCCTGAA
UeMsb2-verity-F	GTGTCGCAAACAAACGGACC	Deletion strain verification
UeMsb2-verity-R	GTACATACGCCATGTACAAC
hyg-YZ-F	TCGTTATGTTTATCGGCACT
hyg-YZ-R	TCGGCGAGTACTTCTACACA
UeMsb2-YZ-F	GTTTCCGCCCTCCATTACTC
UeMsb2-YZ-R	GTGACACGTTGTCGAAATGG
UeMsb2-qF	CCTTGTAGTCGGTGGCTTGC	q-PCR
UeMsb2-qR	CTGAAAGAACGGATCGTCTG
UePrf1-qF	GAAGCGTTATTGAGCCTGTCG
UePrf1-qR	TTCTGGGATTGGCACTCTTGTC
bE1-qF	GTGCTTCCGAGACCACAGT
bE1-qR	AGAGCCCTGACATTCTTTCC
bW1-qF	TCTTGACCGCTTGTCCATC
bW1-qR	GTCGTCCTAGTTCTTGCTCGT
Clp1-qF	GCCCCTGCTTCTCGTTC
Clp1-qR	TTCGGTCGCCTTTATCG
UeRbf1-qF	GACCAAGCATACCCGTCGCA
UeRbf1-qR	GGAAGGTGGAGCGGTTGTGA
Hdp1-qF	AGGGACATTCAAGCGCAAG
Hdp1-qR	AGAGGCTACTGCTTCACGTA
Biz1-qF	ACTCTTCCTAGGAGCACCGT
Biz1-qR	GACCGTATCGACGACGCTT
UeKpp6-qF	GCATACTTGCCGAAATGCTCAC
UeKpp6-qR	CGGCTGTAGATGTTGTGGAACT
β-actin-qF	CAATGGTTCGGGAATGTGC
β-actin-qR	GCGATACTTGGCGTGAGGA
Zl-actin-qF	GACGGTGAGGATATCAAGCC
Zl-actin-qR	GCGAGGGCAACCGACAATAC
